# Supplementary material for: Emergence of transmissible SARS-CoV-2 variants with decreased sensitivity to antivirals in immunocompromised patients with persistent infections
Source: Nat Commun. 2024 Sep 18;15:7999. doi: 10.1038/s41467-024-51924-3 (PMC11411086; doi:10.1038/s41467-024-51924-3)
Supplement: Supplementary file 4 — Source Data [file 41467_2024_51924_MOESM4_ESM.xlsx]

## Sheet: 1a
	treatment data:	Patient ID	treatment	treatment start post-diagnosis	treatment end post-diagnosis
		1995	remdesivir	1	10
		2646	remdesivir	12	16
		2646	dexamethasone	12	22
		10939	remdesivir	2	6
		10939	dexamethasone	2	6
		10939	dexamethasone	13	22
		10939	remdesivir	14	18
		11595	rituximab	-11	NA
		11595	rituximab	-4	NA
		11595	dexamethasone	2	7
		11595	remdesivir	2	7
		11595	imbrutinib	7	NA
		12105	antithymocyte_globulin	-5	NA
		12105	tocilizumab	-5	NA
		12105	regen_cov	4	NA
		12105	prednisone	15	24
		12105	remdesivir	16	20
		14675	paxlovid	-36	-31
		14675	remdesivir	31	35
		14675	rituximab	42	NA
		16624	remdesivir	1	5
		16624	dexamethasone	1	5
		16624	prednisone	23	45
		16902	sotrovimab	0	NA
		16902	remdesivir	26	37
		16902	dexamethasone	26	53
		16902	tocilizumab	31	NA
		16902	remdesivir	47	51
		16915	remdesivir	0	2
		16915	paxlovid	200	204
		17062	remdesivir	0	4
		17062	dexamethasone	11	17
		17072	paxlovid	0	4
		17072	remdesivir	20	24
		17072	dexamethasone	22	32
		17072	remdesivir	31	35
		17072	prednisone	31	80
		17072	remdesivir	63	67
		17072	methylprednisolone	81	84
		17320	remdesivir	31	33
		17320	steroid	31	34
		17386	remdesivir	3	7
		17386	dexamethasone	5	7
		17386	remdesivir	38	42
		17386	prednisone	43	45
		17386	prednisone	106	158
		17386	remdesivir	108	111
		17386	tocilizumab	145	NA
		17386	remdesivir	148	152
		17386	sotrovimab	154	NA
		17423	remdesivir	0	2
		17423	dexamethasone	159	160
		18323	evusheld	-13	NA
		18323	bebtelovimab	-4	NA
		18323	remdesivir	74	78
		18323	paxlovid	81	85
	sample collection data:	Patient ID	day post diagnosis	sequenced	clade
		1995	0	sequenced	20C
		1995	1	sequenced	20C
		1995	6	sequenced	20C
		2646	0	sequenced	21K
		2646	26	sequenced	21K
		10939	13	sequenced	20C
		10939	21	sequenced	20C
		11595	14	sequenced	20G
		11595	20	sequenced	20G
		11595	26	sequenced	20G
		11595	38	sequenced	20G
		12105	0	sequenced	20G
		12105	21	sequenced	20G
		14675	0	sequenced	22C
		14675	19	sequenced	22C
		14675	24	sequenced	22C
		14675	29	sequenced	22C
		14675	51	sequenced	22C
		16624	0	sequenced	21K
		16624	12	sequenced	21K
		16624	27	sequenced	21K
		16902	0	sequenced	21K
		16902	1	sequenced	21K
		16902	7	sequenced	21K
		16902	11	sequenced	21K
		16902	14	sequenced	21K
		16902	26	sequenced	21K
		16902	28	sequenced	21K
		16902	36	sequenced	21K
		16902	42	sequenced	21K
		16902	47	sequenced	21K
		16915	0	sequenced	21K
		16915	14	sequenced	21K
		16915	21	sequenced	21K
		16915	35	sequenced	21K
		17062	8	sequenced	21K
		17062	11	sequenced	21K
		17072	22	sequenced	21K
		17072	52	sequenced	21K
		17072	68	sequenced	21K
		17072	77	sequenced	21K
		17072	80	sequenced	21K
		17072	81	sequenced	21K
		17320	30	sequenced	21K
		17320	31	sequenced	21K
		17320	34	sequenced	21K
		17386	104	sequenced	21K
		17386	141	sequenced	21K
		17386	143	sequenced	21K
		17423	0	sequenced	21K
		17423	3	sequenced	21K
		17423	15	sequenced	21K
		17423	32	sequenced	21K
		17423	39	sequenced	21K
		17423	42	sequenced	21K
		17423	53	sequenced	21K
		17423	60	sequenced	21K
		17423	67	sequenced	21K
		17423	81	sequenced	21K
		17423	102	sequenced	21K
		17423	137	sequenced	21K
		17423	141	sequenced	21K
		17423	152	sequenced	21K
		18323	0	sequenced	21L
		18323	6	sequenced	21L
		18323	29	sequenced	21L
		18323	73	sequenced	21L

## Sheet: 1b
	top panel:	Patient ID	days to diagnosis	total iSNV
		11595	14	19
		11595	20	15
		11595	26	16
		11595	38	23
	bottom panels:	Patient ID	gene id	variant frequency	aapos	aa	filter flag	days to diagnosis
		11595	nsp12	0.26599	136	A	pass	14
		11595	nsp12	0.710019	136	E	pass	14
		11595	nsp12	0.99988	136	E	pass	20
		11595	nsp12	0.999185	136	E	pass	26
		11595	nsp12	0.999121	136	E	pass	38
		11595	nsp12	0.111103	166	L	pass	14
		11595	nsp12	0.888627	166	V	pass	14
		11595	nsp12	0.998867	166	V	pass	20
		11595	nsp12	0.999669	166	V	pass	26
		11595	nsp12	0.999459	166	V	pass	38
		11595	nsp12	0.996207	444	Q	pass	14
		11595	nsp12	0.994798	444	Q	pass	20
		11595	nsp12	0.0540509	444	K	pass	26
		11595	nsp12	0.945818	444	Q	pass	26
		11595	nsp12	0.0736587	444	K	pass	38
		11595	nsp12	0.9258	444	Q	pass	38
		11595	nsp12	0.231028	792	I	pass	14
		11595	nsp12	0.768972	792	V	pass	14
		11595	nsp12	0.0903895	792	I	pass	20
		11595	nsp12	0.908846	792	V	pass	20
		11595	nsp12	0.313662	792	I	pass	26
		11595	nsp12	0.685894	792	V	pass	26
		11595	nsp12	0.988236	792	V	pass	38
		11595	nsp12	0.171752	794	I	pass	14
		11595	nsp12	0.770079	794	M	pass	14
		11595	nsp12	0.821363	794	I	pass	20
		11595	nsp12	0.178637	794	M	pass	20
		11595	nsp12	0.509422	794	I	pass	26
		11595	nsp12	0.490338	794	M	pass	26
		11595	nsp12	0.90168	794	I	pass	38
		11595	nsp12	0.0981372	794	M	pass	38
		11595	nsp12	0.883327	799	C	pass	14
		11595	nsp12	0.0964222	799	F	pass	14
		11595	nsp12	1	799	C	pass	20
		11595	nsp12	1	799	C	pass	26
		11595	nsp12	0.999205	799	C	pass	38
		11595	nsp12	0.995072	820	V	pass	14
		11595	nsp12	0.0261539	820	G	pass	20
		11595	nsp12	0.973846	820	V	pass	20
		11595	nsp12	0.995986	820	V	pass	26
		11595	nsp12	0.986106	820	V	pass	38

## Sheet: 1c
	top panel:	Patient ID	days to diagnosis	total iSNV
		16902	0	17
		16902	1	15
		16902	7	11
		16902	11	9
		16902	14	11
		16902	26	17
		16902	28	14
		16902	36	21
		16902	42	20
		16902	47	19
	bottom panels:	Patient ID	gene id	variant frequency	aapos	aa	filter flag	days to diagnosis
		16902	nsp12	0.99952	464	C	pass	0
		16902	nsp12	0.99962	464	C	pass	1
		16902	nsp12	0.99988	464	C	pass	7
		16902	nsp12	1	464	C	pass	11
		16902	nsp12	1	464	C	pass	14
		16902	nsp12	0.997843	464	C	pass	26
		16902	nsp12	0.999777	464	C	pass	28
		16902	nsp12	0.9996	464	Y	pass	36
		16902	nsp12	0.978681	464	C	pass	42
		16902	nsp12	0.999064	464	Y	pass	47
		16902	nsp12	0.999693	799	C	pass	0
		16902	nsp12	0.999571	799	C	pass	1
		16902	nsp12	1	799	C	pass	7
		16902	nsp12	1	799	C	pass	11
		16902	nsp12	1	799	C	pass	14
		16902	nsp12	1	799	C	pass	26
		16902	nsp12	1	799	C	pass	28
		16902	nsp12	0.999359	799	C	pass	36
		16902	nsp12	0.978919	799	Y	pass	42
		16902	nsp12	1	799	C	pass	47

## Sheet: 1d
	top panel:	Patient ID	days to diagnosis	total iSNV
		17072	22	6
		17072	52	18
		17072	68	11
		17072	77	24
		17072	80	15
		17072	81	39
	bottom panels:	Patient ID	gene id	variant frequency	aapos	aa	filter flag	days to diagnosis
		17072	nsp5	1	165	M	pass	22
		17072	nsp5	0.978474	165	M	pass	52
		17072	nsp5	0.998101	165	M	pass	68
		17072	nsp5	0.99906	165	M	pass	77
		17072	nsp5	0.99901	165	M	pass	80
		17072	nsp5	0.0927202	165	I	pass	81
		17072	nsp5	0.906317	165	M	pass	81
		17072	nsp5	1	169	T	pass	22
		17072	nsp5	0.33988	169	I	pass	52
		17072	nsp5	0.66008	169	T	pass	52
		17072	nsp5	0.983503	169	T	pass	68
		17072	nsp5	0.921233	169	I	pass	77
		17072	nsp5	0.0787671	169	T	pass	77
		17072	nsp5	0.884863	169	I	pass	80
		17072	nsp5	0.114597	169	T	pass	80
		17072	nsp5	0.629303	169	I	pass	81
		17072	nsp5	0.370513	169	T	pass	81
		17072	nsp5	1	173	A	pass	22
		17072	nsp5	0.999517	173	A	pass	52
		17072	nsp5	0.259611	173	A	pass	68
		17072	nsp5	0.740326	173	T	pass	68
		17072	nsp5	0.959368	173	A	pass	77
		17072	nsp5	0.898935	173	A	pass	80
		17072	nsp5	0.100485	173	T	pass	80
		17072	nsp5	0.999707	173	A	pass	81
		17072	nsp5	1	283	G	pass	22
		17072	nsp5	0.0457672	283	C	pass	52
		17072	nsp5	0.953913	283	G	pass	52
		17072	nsp5	0.997628	283	G	pass	68
		17072	nsp5	0.999526	283	G	pass	77
		17072	nsp5	0.999348	283	G	pass	80
		17072	nsp5	0.99786	283	G	pass	81
		17072	nsp12	1	643	T	pass	22
		17072	nsp12	0.999519	643	T	pass	52
		17072	nsp12	0.999434	643	T	pass	68
		17072	nsp12	0.999285	643	T	pass	77
		17072	nsp12	0.260917	643	I	pass	80
		17072	nsp12	0.738692	643	T	pass	80
		17072	nsp12	0.999201	643	T	pass	81
		17072	nsp12	1	792	V	pass	22
		17072	nsp12	0.271562	792	I	pass	52
		17072	nsp12	0.728438	792	V	pass	52
		17072	nsp12	1	792	V	pass	68
		17072	nsp12	0.979167	792	I	pass	77
		17072	nsp12	0.694303	792	I	pass	80
		17072	nsp12	0.305697	792	V	fail	80
		17072	nsp12	0.613122	792	I	pass	81
		17072	nsp12	0.385907	792	V	pass	81
		17072	nsp12	1	796	E	pass	22
		17072	nsp12	0.734245	796	E	pass	52
		17072	nsp12	0.265755	796	K	pass	52
		17072	nsp12	0.997345	796	K	pass	68
		17072	nsp12	0.973839	796	E	pass	77
		17072	nsp12	0.70433	796	E	pass	80
		17072	nsp12	0.290998	796	K	fail	80
		17072	nsp12	0.770921	796	E	pass	81
		17072	nsp12	0.229079	796	K	pass	81

## Sheet: 2b
	Nirmatrelvir						Nirmatrelvir							Nirmatrelvir
	Pretreatment						Simultaneous treatment							Post-treatment
	WT virus	TCID50/mL					WT virus	TCID50/mL						WT virus	TCID50/mL
	Conc. (nM)	R1	R2	R3	R4		Conc. (nM)	R1	R2	R3	R4			Conc. (nM)	R1	R2	R3	R4	R5	R6
	0	5.8	5.8	5.3	5.3		0	5.05	5.3	5.05	5.8			0	5.05	5.55	5.3	5.8	5.05	5.3
	24	5.55	5.8	6.3	5.8		24	5.05	5.05	5.3	5.55			24	4.8	4.05	5.55	5.8	5.8	5.8
	49	5.8	5.8	5.05	5.55		49	4.8	4.55	4.8	4.8			49	4.8	4.05	6.05	5.8	5.3	5.05
	98	5.3	5.55	5.8	5.05		98	4.05	3.8	5.3	5.8			98	4.55	4.8	5.8	4.8	4.55	4.8
	195	5.3	5.8	5.05	4.3		195	3.3	3.3	5.55	5.05			195	5.05	4.3	5.05	5.8	4.3	3.8
	391	5.05	5.05	4.8	4.55		391	2.8	3.55	4.8	5.3			391	4.3	4.05	4.8	4.8	4.8	4.8
	781	4.05	4.55	4.05	4.05		781	1.8	2.55	4.8	4.3			781	3.55	3.55	4.05	5.3	3.3	3.8
	1563	4.3	4.05	2.55	3.3		1563	0	0	2.3	0			1563	2.55	1.8	4.3	3.3	3.05	3.05
	3125	0	0	0	0		3125	0	0	0	0			3125	0	0	2.3	2.55	0	0
	6250	0	0	0	0		6250	0	0	0	0			6250	0	0	0	0	0	0
	12500	0	0	0	0		12500	0	0	0	0			12500	0	0	0	0	0	0
	25000	0	0	0	0		25000	0	0	0	0			25000	0	0	0	0	0	0
	nsp5T169Insp12V792I						nsp5T169Insp12V792I							nsp5T169Insp12V792I
	Conc. (nM)	R1	R2	R3	R4		Conc. (nM)	R1	R2	R3	R4			Conc. (nM)	R1	R2	R3	R4	R5	R6
	0	5.55	5.55	5.55	5.05		0	4.8	5.05	5.8	5.8			0	5.8	5.05	6.05	6.05	5.3	5.8
	24	5.8	5.55	4.8	4.8		24	4.55	4.8	5.05	5.8			24	5.55	5.55	5.8	5.8	5.3	5.8
	49	4.8	5.05	5.8	5.05		49	4.8	4.55	5.05	5.55			49	5.55	5.8	6.05	5.55	5.3	5.55
	98	5.3	5.55	5.3	4.8		98	4.55	4.55	5.05	5.55			98	5.3	5.3	5.8	6.05	4.8	5.8
	195	5.8	5.8	4.8	5.3		195	4.3	4.3	4.8	4.8			195	5.55	5.05	5.3	5.3	5.05	5.8
	391	4.8	5.8	5.05	4.8		391	3.3	2.8	5.3	5.3			391	4.8	4.8	5.8	4.8	5.05	5.8
	781	5.55	5.8	4.8	5.05		781	4.3	3.05	4.8	5.55			781	5.3	4.8	5.55	4.8	5.05	5.8
	1563	4.8	5.3	3.8	4.05		1563	1.8	3.3	4.8	4.8			1563	5.05	5.3	5.55	4.8	5.05	4.55
	3125	3.8	4.05	3.3	2.8		3125	2.05	2.05	3.05	3.05			3125	3.3	3.05	3.8	3.55	2.8	3.8
	6250	2.05	2.3	0	0		6250	0	0	0	0			6250	2.3	1.8	0	0	0	0
	12500	0	0	0	0		12500	0	0	0	0			12500	0	0	0	0	0	0
	25000	0	0	0	0		25000	0	0	0	0			25000	0	0	0	0	0	0
	Note: All values represent Log 10 viral titers determined by limiting dilution, calsulated based on the Spearam and Kerber method and expressed as TCID50/ml.

## Sheet: 2c
	Remdesivir						Remdesivir							Remdesivir
	Pretreatment						Simultaneous treatment							Post-treatment
	WT virus	TCID50/mL					WT virus	TCID50/mL						WT virus	TCID50/mL
	Conc. (nM)	R1	R2	R3	R4		Conc. (nM)	R1	R2	R3	R4			Conc. (nM)	R1	R2	R3	R4
	0	5.8	6.05	5.55	5.3		0	5.3	5.55	5.05	5.3			0	5.05	6.05	5.8	5.8
	98	5.3	5.55	5.05	5.55		98	5.3	5.3	5.55	5.55			98	4.55	5.3	5.8	5.55
	195	5.55	6.05	5.3	5.3		195	5.05	5.55	5.8	5.05			195	5.55	5.05	5.8	5.8
	391	5.3	5.8	5.8	5.55		391	4.05	5.05	5.8	5.55			391	4.8	5.05	5.55	5.8
	781	5.55	5.05	5.8	5.3		781	4.8	5.05	5.3	5.55			781	5.05	5.05	5.05	5.55
	1563	5.05	4.8	5.55	5.55		1563	5.05	4.8	5.05	5.55			1563	4.55	4.8	5.3	5.3
	3125	4.8	4.8	5.55	5.55		3125	4.3	5.05	5.55	5.55			3125	4.8	5.3	5.3	4.8
	6250	3.05	3.3	4.3	5.05		6250	2.8	2.3	4.05	3.8			6250	2.8	2.8	3.8	4.05
	12500	0	0	2.8	2.8		12500	0	0	0	0			12500	0	0	2.05	2.05
	25000	0	0	0	0		25000	0	0	0	0			25000	0	0	0	0
	50000	0	0	0	0		50000	0	0	0	0			50000	0	0	0	0
	100000	0	0	0	0		100000	0	0	0	0			100000	0	0	0	0
	nsp5T169Insp12V792I						nsp5T169Insp12V792I							nsp5T169Insp12V792I
	Conc. (nM)	R1	R2	R3	R4		Conc. (nM)	R1	R2	R3	R4			Conc. (nM)	R1	R2	R3	R4
	0	6.05	5.8	6.05	5.8		0	5.3	5.3	5.8	5.55			0	5.55	5.8	5.55	5.3
	98	6.05	5.55	5.55	5.8		98	4.55	5.05	5.55	5.3			98	5.8	5.3	5.3	5.8
	195	5.8	5.55	5.3	6.05		195	4.8	4.55	5.05	5.8			195	5.55	5.55	5.8	5.55
	391	5.3	5.05	6.55	6.3		391	4.55	4.3	5.8	5.8			391	5.8	5.05	5.8	5.3
	781	5.8	5.55	5.8	6.8		781	4.55	4.8	5.05	5.8			781	5.05	5.8	5.05	5.3
	1563	5.05	5.3	5.3	5.8		1563	4.8	4.8	5.3	5.55			1563	5.3	5.05	5.8	5.55
	3125	5.55	5.3	5.55	5.8		3125	4.8	5.05	5.55	5.3			3125	5.05	5.55	5.3	5.55
	6250	5.05	5.3	5.3	5.05		6250	3.05	4.05	5.05	4.55			6250	4.8	4.55	4.8	4.8
	12500	3.55	3.3	4.55	4.8		12500	2.8	3.3	4.05	4.05			12500	3.3	2.55	3.8	4.05
	25000	0	0	2.3	2.55		25000	0	0	0	2.05			25000	0	0	2.55	0
	50000	0	0	0	0		50000	0	0	0	0			50000	0	0	0	0
	100000	0	0	0	0		100000	0	0	0	0			100000	0	0	0	0
	Note: All values represent Log 10 viral titers determined by limiting dilution, calsulated based on the Spearam and Kerber method and expressed as TCID50/ml.

## Sheet: 3d
	Pre-treatment
	Nirmatrelvir	TCID50/mL					Remdesivir	TCID50/mL					Combination	TCID50/mL
	Concentration	R1	R2	R3	R4		Concentration	R1	R2	R3	R4		Concentration	R1	R2	R3	R4
	4X IC50	0	0	0	0		4X IC50	0	0	0	0		4X IC50	0	0	0	0
	2X IC50	0	0	0	0		2X IC50	0	0	0	0		2X IC50	0	0	0	0
	IC50	2.3	3.3	2.3	2.05		IC50	2.55	3.3	3.05	3.3		IC50	0	0	0	0
	0.5X IC50	4.8	4.3	4.05	4.3		0.5X IC50	4.3	3.8	4.55	4.8		0.5X IC50	2.8	3.3	3.05	3.05
	0.25X IC50	4.8	5.05	5.55	5.55		0.25X IC50	5.05	4.55	5.08	5.3		0.25X IC50	3.8	4.55	4.55	4.55
	Untreated	4.88	4.55	5.8	6.05		Untreated	4.88	4.55	5.8	6.05		Untreated	4.88	4.55	5.8	6.05
	Simultaneous treatment
	Nirmatrelvir	TCID50/mL					Remdesivir	TCID50/mL					Combination	TCID50/mL
	Concentration	R1	R2	R3	R4		Concentration	R1	R2	R3	R4		Concentration	R1	R2	R3	R4
	4X IC50	0	0	0	0		4X IC50	0	0	0	0		4X IC50	0	0	0	0
	2X IC50	0	0	0	0		2X IC50	0	0	0	0		2X IC50	0	0	0	0
	IC50	2.55	2.3	2.55	1.8		IC50	2.3	2.55	1.8	2.05		IC50	0	0	0	0
	0.5X IC50	4.05	3.05	3.55	3.55		0.5X IC50	3.8	3.55	4.05	3.55		0.5X IC50	2.8	2.05	1.8	2.8
	0.25X IC50	4.55	4.05	4.8	4.8		0.25X IC50	3.8	4.55	4.8	4.8		0.25X IC50	4.05	4.55	4.3	4.3
	Untreated	4.88	4.55	5.8	6.05		Untreated	4.88	4.55	5.8	6.05		Untreated	4.88	4.55	5.8	6.05
	Post-treatment
	Nirmatrelvir	TCID50/mL					Remdesivir	TCID50/mL					Combination	TCID50/mL
	Concentration	R1	R2	R3	R4		Concentration	R1	R2	R3	R4		Concentration	R1	R2	R3	R4
	4X IC50	0	0	0	0		4X IC50	0	0	0	0		4X IC50	0	0	0	0
	2X IC50	0	0	0	0		2X IC50	0	0	0	0		2X IC50	0	0	0	0
	IC50	2.8	2.8	2.8	2.8		IC50	1.8	3.3	1.8	3.3		IC50	0	0	0	0
	0.5X IC50	4.3	4.55	4.3	4.55		0.5X IC50	4.3	4.05	4.3	4.05		0.5X IC50	2.55	2.8	2.55	2.8
	0.25X IC50	4.3	4.55	4.3	4.55		0.25X IC50	4.3	3.8	4.3	3.8		0.25X IC50	4.05	4.8	4.05	4.8
	Untreated	4.88	4.55	4.88	4.55		Untreated	4.88	4.55	4.88	4.55		Untreated	4.88	4.55	4.88	4.55
	Note: All values represent Log 10 viral titers determined by limiting dilution, calsulated based on the Spearam and Kerber method and expressed as TCID50/ml.

## Sheet: 5b
	Body weight (g)
	Infected group			days post-inoculation
	Virus	Sex	Hamster IDs	0	1	2	3	4	5	6	7	8	9	10	11	12	13	14
	nsp5T169Insp12V792I	F	H1i	91	92.2	97.3	102.8	102.3	100.9	99.4	105.8	108.8	110.7	113.8	116.9	120.9	118.5	120.9
		F	H2i	89.1	92.3	93	97.8	101.2	106.3	105	98.3	93.6	90	87	102.8	110.8	116.4	117.5
		M	H3i	92.5	93.8	100	103.4	106	110.2	112.5	117.3	120.8	124	128.8	132	135.2	136.6	140.6
		M	H4i	98	98.5	103.5	108	111.6	115	116	122	126	129	132.8	137.4	138.8	139.7	143.2
	WT	M	H5i	100.9	103.9	109.6	111	114.8	119.1	119.5	123.6	126.5	130	133.9	135.2	139.6	141.7	146.5
		M	H6i	98.6	99.8	102.8	105.6	108.6	111.8	115.8	120	122.7	126	131	133.6	134.1	137	139
		F	H7i	91	91.6	92.2	98.8	103.9	107.4	106.9	111.4	115.8	117	118.8	122.4	126.6	126.7	126.3
		F	H8i	99.3	96.3	102.8	105.2	109.1	109.2	109.6	107.9	116.2	118	120.2	124.1	126.9	127.6	130.4
	Contact group			days post-contact
	Virus	Sex	Hamster IDs	0	1	2	3	4	5	6	7	8	9	10	11	12	13
	nsp5T169Insp12V792I	F	H1c	83	86.2	91.2	96.3	99.2	94.1	94.7	100	105.8	106.8	109.2	101	112.8	118.4
		F	H2c	90	87.8	84	91.1	94	96.8	93.2	90	87.5	85.5	103	106.1	106.9	110.7
		M	H3c	95.5	100.4	104.5	108	111.1	111	115.3	118.1	122.8	124.8	126.4	127.1	128.4	130.6
		M	H4c	94.7	98.5	102.6	105.4	108	110.8	116.3	118	123	125.1	128.5	130.5	133	135.8
	WT	M	H5c	101.9	104.8	110.5	114.2	117.7	120.6	125.3	126.2	132.6	134.5	137.5	140.8	143	144.6
		M	H6c	100.5	102.8	107.8	109.7	113.8	112.9	117.2	120	124.4	126.1	128.5	131.8	132.6	134.1
		F	H7c	88.6	91.6	94	98.4	101.1	99.3	100	102.8	107.2	107.1	106.6	109.2	111.8	113.7
		F	H8c	97.6	96	99.2	105.8	110.6	107.2	98	112.7	118.8	118.5	121.6	124.5	124.3	121.4

## Sheet: 5c
	Viral RNA load (Ct values) in OPS of hamsters
	Infected group
	Hamster ID	Virus	D0	D1	D2	D3	D4	D5	D6	D7	D8	D10	D14
	H1i	nsp5T169Insp12V792I	NEG	26.3489	27.8761	23.4222	26.0283	29.4716	28.9179	29.9612	30.3585	NEG	NEG
	H2i		NEG	23.6351	22.3066	23.1526	23.0187	25.2487	30.3879	30.0438	29.5348	36.5357	NEG
	H3i		NEG	22.1691	20.1694	24.3828	25.2977	25.2033	26.0052	30.0608	29.3818	35.461	NEG
	H4i		NEG	18.1339	19.9129	23.3107	27.3918	24.0807	28.1529	29.5898	30.8669	NEG	NEG
	H5i	WT	NEG	25.2877	23.2213	24.2207	23.2582	29.7952	29.1434	30.2366	28.5537	NEG	NEG
	H6i		NEG	24.7869	22.4271	21.5224	27.6861	24.1478	22.3766	29.0628	29.2466	36.0413	NEG
	H7i		NEG	23.4633	23.3308	22.4656	24.6448	27.6998	27.435	29.1842	28.8722	NEG	NEG
	H8i		NEG	20.1476	25.068	26.935	23.4955	28.3646	31.2822	29.8876	29.2965	NEG	NEG
	Contact group
	Hamster ID	Virus	D0	D1	D2	D3	D4	D5	D6	D7	D8	D10	D14
	H1c	nsp5T169Insp12V792I	NEG	35.9064	43.9988	28.6434	27.6877	30.1634	31.2822	31.7451	NEG	NEG	NEG
	H2c		NEG	36.2507	35.2712	29.8609	25.8015	24.6623	20.3711	27.2593	27.6186	28.612	36.2353
	H3c		NEG	29.1523	31.5532	21.9885	24.3873	23.1935	22.1364	20.7511	28.1094	33.025	NEG
	H4c		NEG	36.5541	34.8913	21.8929	24.9284	22.6356	23.4444	24.1301	32.7767	27.7721	NEG
	H5c	WT	NEG	34.3921	27.9731	29.5127	22.0778	24.607	23.8912	23.9247	22.6814	32.8082	NEG
	H6c		NEG	34.7939	34.5463	28.3764	28.2776	25.2588	29.1018	20.3028	23.368	22.1648	NEG
	H7c		NEG	37.0306	31.1557	25.42	27.0583	22.8837	23.1077	30.4934	24.415	33.2584	NEG
	H8c		NEG	34.8376	31.5532	26.5813	27.8036	30.4575	30.1168	28.7412	NEG	NEG	NEG
	NEG: Negative
	Note: Numbers represent cycle threshold (CT) values.

## Sheet: 5d
		Infectious virus load (TCID50/mL) in OPS of hamsters
		Infected group
		Hamster ID	Virus	D0	D1	D2	D3	D4	D5	D6	D7	D8	D10	D14
		H1i	nsp5T169Insp12V792I	0	0	1.8	0	0	0	0	0	0	0	0
		H2i		0	0	1.05	0	0	0	0	0	0	0	0
		H3i		0	1.55	1.8	0	1.3	0	0	0	0	0	0
		H4i		0	3.3	2.3	1.05	0	1.05	0	0	0	0	0
		Contact group
		Hamster ID	Virus	D0	D1	D2	D3	D4	D5	D6	D7	D8	D10	D14
		H1c	nsp5T169Insp12V792I	0	0	0	0	0	0	0	0	0	0	0
		H2c		0	0	0	0	0	0	0	0	0	0	0
		H3c		0	0	0	1.8	1.8	2.05	1.05	1.8	0	0	0
		H4c		0	0	0	2.3	2.3	1.8	1.05	0	0	0	0
		Note: All values represent Log 10 viral titers determined by limiting dilution, calsulated based on the Spearam and Kerber method and expressed as TCID50/ml.

[truncated: 8 more sheets: 5e, 5f, 5g, S1a, S1b, S1c, S2b, S2d]
